# Supplementary material for: Children’s Particulate Matter Exposure Characterization as Part of the New Hampshire Birth Cohort Study
Source: Int J Environ Res Public Health. 2021 Nov 18;18(22):12109. doi: 10.3390/ijerph182212109 (PMC8620988; doi:10.3390/ijerph182212109)
Supplement: Supplementary file 1 [file ijerph-18-12109-s001.zip]

Archive with 1 entries (1 files):
- ijerph-1439173-supplementary.pdf
